# Supplementary material for: Fur, Fin, and Feather: Management of Animal Interactions in Australian Residential Aged Care Facilities
Source: Animals (Basel). 2022 Dec 19;12(24):3591. doi: 10.3390/ani12243591 (PMC9774757; doi:10.3390/ani12243591)
Supplement: Supplementary file 1 [file animals-12-03591-s001.zip]

Archive with 1 entries (1 files):
- animals-2078430-supplementary.pdf
